# Supplementary material for: Human click-based echolocation: Effects of blindness and age, and real-life implications in a 10-week training program
Source: PLoS One. 2021 Jun 2;16(6):e0252330. doi: 10.1371/journal.pone.0252330 (PMC8171922; doi:10.1371/journal.pone.0252330)
Supplement: S2 Data — Each row contains data for one participant. Column headings indicate which data are shown. (XLSX) [file pone.0252330.s002.xlsx]

## Sheet: Sheet1
		In some cases participants responded with ‘it’ to refer to click-based echolocation and its uses. Because quotes were transcribed verbatim from conversations on the phone (except for one participant who responded via email), clarification was added in parenthesis.
				Answers preceded by ** are comments provided by participants regardless of them having answered the pre-ceding question with 'no' and/or at the end of the survey		Answers preceded by ** are comments provided by participants regardless of them having answered the pre-ceding question with 'no' and/or at the end of the survey
	Q1: Did taking part in the research improve your mobility? Y/N (1=yes; 0=no)	Q2: If yes, in your own words how did it affect your mobility?	Q3: Did taking part in the research improve your independence? Y/N (1=yes; 0=no)	Q4: If yes, in your own words how did it affect your independence?	Q5: Did taking part in the research improve your wellbeing? Y/N (1=yes; 0=no)	Q6: If yes, in your own words how did it affect your wellbeing?
BC11	1	I feel that it (i.e. click-based echolcoation) has improved my mobility in that I can pinpoint better a particular area that I want to be at and it (i.e. click-based echolocation) helps working me out how to get to that area, for example the route to a door	1	I am capable of going to new areas and find out what is around me; I can get more detail more information without the cane, i.e. from a distance	1	It has given me a new vision for the future, new horizons of what is possible. It has improved my knowledge about my own capabilities as a human being
BC7	1	Helps with spatial awareness; when I am out it (i.e. click-based echolocation) is useful for example for finding landmarks and side streets.	1	I was independent before in terms of doing things by myself etc. but I think the better I get at it (i.e. click-based echolocation) which I still do as I am using it (i.e. click-based echolocation) every day, the more it will improve independence, e.g. for travelling to unfamiliar places alone.	1	Given me an extra facet to life. I feel it is a bit like learning a new language. It was like setting a challenge to improve and keep improving at it (i.e. click-based echolocation).
BC6	1	More aware of surroundings, buildings. (click-based echolocation) Made me more confident in unfamiliar and familiar environments.	0	**I was independent before.	1	More confident. I feel that I have another strength now (i.e. click-based echolocation).
BC12	1	I use the clicks when I am in the dark or in strange places; it (i.e. click-based echolocation) helps me detect obstacles or doors and to orient myself; I don’t knock into things.	1	Because of better mobility I am more independent.	1	I feel safer, more relaxed.
BC4	1	Helps me get a better impression of what is around me; It (i.e. click-based echolocation) helps me get my bearings.	1	Because of better mobility.	1	I am more confident; it (i.e. click-based echolocation) gives me reassurance.
BC5	1	I am better using audio feedback (i.e. click-based echolocation) whilst navigating busy environments such as shopping malls.	0	**The reason why I felt unable to answer yes to the above questions is due to the fact that having worked with several mobility and rehabilitation instructors over the years, I felt confident that all the methods and techniques I have learned over time work well enough to help me feel confident to get out and about safely and independently, even before I took part in the research.	0	**The reason why I felt unable to answer yes to the above questions is due to the fact that having worked with several mobility and rehabilitation instructors over the years, I felt confident that all the methods and techniques I have learned over time work well enough to help me feel confident to get out and about safely and independently, even before I took part in the research.
BC2	1	I use the clicks and echoes to find doors and entrances, to determine what is around; I use it (i.e. click-based echolocation) more in quite environments, it is less useful for me in noisy places.	1	Because I go to more places independently; I do not need anyone to guide me around.	0	** I was positive about my life etc. before the training.
BC9	1	More confident moving about, although I am better in built up areas. I am now much better at walking staircases.	1	I now go to places by myself; I prepare and walk by myself; Before the research (i.e. using click-based echolocation) I always needed someone else to come with me I could never go alone, but now I can do this by myself.	1	Because of more confidence and independence; I now know that I can even go to places that are unfamiliar;
BC1	1	It (i.e. click-based echolocation) has sharpened my skills; I am more confident to go out and try things by myself.	1	I am now far more confident that I can stay in my own home, even if I do get old alone. And that means a tremendous amount to me. It (i.e. click-based echolocation) allows me to do things on my own. I do not need to rely on my partner; I can go by myself and explore new places. My partner understands that he needs to trust me to get myself about alone, and has promised to try and do that more in …	1	I have more confidence in myself. The training was challenging both mental and physical and I enjoyed that challenge. It was encouraging for me. I feel more alive.
BC3	1	Improved spatial perception. (using click-based echolocation) I can tell if something is coming up in front of me, I can tell gaps, and I have a much better sense of where I am. For example when I get out of a taxi, and the dog is not ready/not on harness yet, I can now use the clicks to find the gap in between parked cars, get on the footpath and get ready. This used to be something that I strug…	1	I feel more confident and have better skills to get around by myself, so I need to rely less on other people.	1	I used to be worried that when my guide dog retired I would have a period of time where I could be unable to get about; this is what it was in the past when my dog retired; it made me very worried; now I can do it myself; I am actually considering not re-applying for a guide dog right away because I am doing just fine by myself. I did not think that I would be picking this (i.e. click-based echol…
BC10	1	Improved my mobility inside and outside. For example, inside I now walk without trailing walls or furniture. I can walk with things in my hand and I use echoes (i.e. click-based echolocation) to locate doorways and also if for example cupboard doors are open or shut. When I hoover, I use it (i.e. click-based echolocation) to find the hoover again; taking rubbish out around the corner and locating…	1	I feel that I am able to do more; if I want help I can ask but if not I can do it myself; for example we have an open plan office; there are good echoic landmarks; before other people used to guide me, now I just go and do it myself (i.e. by using click-based echolocation); It (i.e. click-based echolocation) has also changed how I interact with people; I am more confident; people approach me more…	1	I feel more awake and more alive; I feel more in control; if I go into an unfamiliar environment I persevere more; it (i.e. click-based echolocation) makes me feel more confident; at work meetings I find that now I can stay on much longer and I do not drift off. I can do more with my children which makes me feel a better parent. I don’t get stressed as easily as before; I am more analytical, if n…
BC8	1	Improved directly in terms of indoors and outdoors in terms of echo use (i.e. click-based echolocation), but also my general use of sound has improved e.g. traffic. I have better safety and navigation skills. I am now able to walk in a straight line – before I was veering a lot which is dangerous because it got me onto the road and into traffic at times.	1	(Using click-based echolocation) In conjunction with long cane going shopping and to library by myself a; going to GP by myself; before I always needed help by another person.	1	It (i.e. click-based echolocation) has not only given me better mobility skills and thus more independence but also the confidence to be able to do it, confidence in my abilities. For example, I have joined a new group that does things related to music. Before the research I would not have done it, because I would not have been confident enough that I can go to new places by myself. Now I know th…
